# Supplementary material for: Analysis of Dento-Facial Parameters in the Young Population Using Digital Methods
Source: Diagnostics (Basel). 2026 Feb 1;16(3):453. doi: 10.3390/diagnostics16030453 (PMC12897327; doi:10.3390/diagnostics16030453)
Supplement: Supplementary file 1 [file diagnostics-16-00453-s001.zip]

Archive with 1 entries (1 files):
- diagnostics-4048828-supplementary.pdf
